# Supplementary material for: Performance of in silico prediction tools for the classification of rare BRCA1/2 missense variants in clinical diagnostics
Source: BMC Med Genomics. 2018 Mar 27;11:35. doi: 10.1186/s12920-018-0353-y (PMC5870501; doi:10.1186/s12920-018-0353-y)
Supplement: Supplementary file 1 — Table S1. List of all variants (n=236) from the Classified Variant Set, including reference, functional impact and number of families affected within the cohort of patients from the German Consortium of Hereditary Breast and Ovarian Cancer (as of September 2016). (XLSX 28 kb) [file 12920_2018_353_MOESM1_ESM.xlsx]

## Sheet: Classified Variant Set
Gene	Transcript	Protein Change HGVS	Class	Source	Number of Index Patients	Prior P	Product of LRs	AF (ExAC wo TCGA)	Align-GVGD	SIFT	MutationTaster2	PolyPhen-2
BRCA1	NM_007294.3	K45Q	1	LOVD IARC database (http://priors.hci.utah.edu)	0	0.03	0.02594	AF_NFE=0;AF_AFR=0;AF_AMR=0;AF_EAS=0;AF_FIN=0;AF_SAS=0	C0	TOLERATED	disease causing	benign
BRCA1	NM_007294.3	D67Y	1	LOVD IARC database (http://priors.hci.utah.edu)	3	0.03	9.37581e-05	AF_NFE=1.33e-04;AF_AFR=0;AF_AMR=9.12e-05;AF_EAS=0;AF_FIN=0;AF_SAS=0	C0	AFFECT PROTEIN FUNCTION	polymorphism	benign
BRCA1	NM_007294.3	Y105C	1	LOVD IARC database (http://priors.hci.utah.edu)	19	0.02	5.8608e-06	AF_NFE=9.23e-05;AF_AFR=0;AF_AMR=0;AF_EAS=0;AF_FIN=0;AF_SAS=0	C15	TOLERATED	polymorphism	benign
BRCA1	NM_007294.3	I124V	1	LOVD IARC database (http://priors.hci.utah.edu)	0	0.02	0.00679	AF_NFE=0;AF_AFR=0;AF_AMR=0;AF_EAS=0;AF_FIN=0;AF_SAS=0	C0	TOLERATED	polymorphism	benign
BRCA1	NM_007294.3	N132K	1	LOVD IARC database (http://priors.hci.utah.edu)	3	0.02	0.00813	AF_NFE=1.84e-05;AF_AFR=0;AF_AMR=0;AF_EAS=0;AF_FIN=0;AF_SAS=0	C0	TOLERATED	disease causing	benign
BRCA1	NM_007294.3	P142H	1	LOVD IARC database (http://priors.hci.utah.edu)	1	0.02	5.0439e-05	AF_NFE=1.10e-04;AF_AFR=0;AF_AMR=0;AF_EAS=0;AF_FIN=0;AF_SAS=0	C0	AFFECT PROTEIN FUNCTION	polymorphism	possibly damaging
BRCA1	NM_007294.3	E143K	1	LOVD IARC database (http://priors.hci.utah.edu)	1	0.02	0.00054	AF_NFE=5.52e-05;AF_AFR=0;AF_AMR=8.92e-05;AF_EAS=6.36e-04;AF_FIN=0;AF_SAS=6.10e-05	C0	TOLERATED	polymorphism	benign
BRCA1	NM_007294.3	Q155E	1	LOVD IARC database (http://priors.hci.utah.edu)	0	0.02	0.00191	AF_NFE=0;AF_AFR=0;AF_AMR=0;AF_EAS=0;AF_FIN=0;AF_SAS=0	C0	TOLERATED	polymorphism	benign
BRCA1	NM_007294.3	Y179C	1	LOVD IARC database (http://priors.hci.utah.edu)	29	0.02	8.49849e-11	AF_NFE=2.94e-04;AF_AFR=2.21e-04;AF_AMR=8.92e-05;AF_EAS=0;AF_FIN=0;AF_SAS=1.83e-04	C35	AFFECT PROTEIN FUNCTION	disease causing	possibly damaging
BRCA1	NM_007294.3	V191I	1	LOVD IARC database (http://priors.hci.utah.edu)	0	0.02	7.76243e-06	AF_NFE=1.85e-05;AF_AFR=4.46e-04;AF_AMR=0;AF_EAS=2.80e-03;AF_FIN=0;AF_SAS=0	C0	TOLERATED	polymorphism	benign
BRCA1	NM_007294.3	L246V	1	LOVD IARC database (http://priors.hci.utah.edu)	22	0.02	2.6e-05	AF_NFE=3.94e-04;AF_AFR=0;AF_AMR=9.09e-05;AF_EAS=0;AF_FIN=0;AF_SAS=0	C0	TOLERATED	polymorphism	probably damaging
BRCA1	NM_007294.3	A280G	1	LOVD IARC database (http://priors.hci.utah.edu)	0	0.02	0.00373	AF_NFE=0;AF_AFR=0;AF_AMR=1.34e-03;AF_EAS=0;AF_FIN=0;AF_SAS=0	C0	AFFECT PROTEIN FUNCTION	disease causing	possibly damaging
BRCA1	NM_007294.3	M297I	1	LOVD IARC database (http://priors.hci.utah.edu)	0	0.02	0.00316	AF_NFE=0;AF_AFR=1.10e-04;AF_AMR=0;AF_EAS=0;AF_FIN=0;AF_SAS=0	C0	TOLERATED	polymorphism	benign
BRCA1	NM_007294.3	P334H	2	LOVD IARC database (http://priors.hci.utah.edu)	0	0.02	1.34135	AF_NFE=0;AF_AFR=0;AF_AMR=0;AF_EAS=0;AF_FIN=0;AF_SAS=0	C0	TOLERATED	polymorphism	possibly damaging
BRCA1	NM_007294.3	P334L	1	LOVD IARC database (http://priors.hci.utah.edu)	0	0.02	9.5337e-06	AF_NFE=1.84e-05;AF_AFR=0;AF_AMR=0;AF_EAS=0;AF_FIN=0;AF_SAS=0	C0	TOLERATED	polymorphism	benign
BRCA1	NM_007294.3	D369N	1	LOVD IARC database (http://priors.hci.utah.edu)	0	0.02	0.00028	AF_NFE=1.84e-05;AF_AFR=0;AF_AMR=0;AF_EAS=0;AF_FIN=0;AF_SAS=0	C0	TOLERATED	polymorphism	possibly damaging
BRCA1	NM_007294.3	D420Y	1	Lindor NM, Guidugli L, Wang X, Vallee MP, Monteiro AN, Tavtigian S, Goldgar DE, Couch FJ. A review of a multifactorial probability-based model for classification of BRCA1 and BRCA2 variants of uncertain significance (VUS). Hum Mutat 2012;33:8-21.	1	0.02	0.01	AF_NFE=0;AF_AFR=0;AF_AMR=0;AF_EAS=0;AF_FIN=0;AF_SAS=0	C15	AFFECT PROTEIN FUNCTION	polymorphism	probably damaging
BRCA1	NM_007294.3	N473S	1	LOVD IARC database (http://priors.hci.utah.edu)	0	0.02	0.00017	AF_NFE=0;AF_AFR=1.10e-04;AF_AMR=0;AF_EAS=0;AF_FIN=0;AF_SAS=0	C0	TOLERATED	polymorphism	possibly damaging
BRCA1	NM_007294.3	F486L	1	LOVD IARC database (http://priors.hci.utah.edu)	27	0.02	9.13162e-11	AF_NFE=2.94e-04;AF_AFR=4.41e-04;AF_AMR=8.92e-05;AF_EAS=0;AF_FIN=0;AF_SAS=2.44e-04	C0	TOLERATED	polymorphism	benign
BRCA1	NM_007294.3	R496C	1	LOVD IARC database (http://priors.hci.utah.edu)	20	0.02	0.04368	AF_NFE=1.66e-04;AF_AFR=1.10e-04;AF_AMR=2.68e-04;AF_EAS=0;AF_FIN=0;AF_SAS=0	C0	AFFECT PROTEIN FUNCTION	polymorphism	benign
BRCA1	NM_007294.3	R496H	1	LOVD IARC database (http://priors.hci.utah.edu)	36	0.02	9.2e-05	AF_NFE=7.36e-04;AF_AFR=2.21e-04;AF_AMR=8.93e-05;AF_EAS=0;AF_FIN=3.02e-04;AF_SAS=0	C0	TOLERATED	polymorphism	benign
BRCA1	NM_007294.3	R504H	1	LOVD IARC database (http://priors.hci.utah.edu)	2	0.02	5.27124e-05	AF_NFE=1.84e-05;AF_AFR=0;AF_AMR=3.58e-04;AF_EAS=0;AF_FIN=0;AF_SAS=1.83e-04	C0	TOLERATED	polymorphism	benign
BRCA1	NM_007294.3	N550H	1	LOVD IARC database (http://priors.hci.utah.edu)	25	0.02	8.008e-11	AF_NFE=2.95e-04;AF_AFR=2.22e-04;AF_AMR=8.97e-05;AF_EAS=0;AF_FIN=0;AF_SAS=1.83e-04	C0	TOLERATED	polymorphism	possibly damaging
BRCA1	NM_007294.3	E597K	1	LOVD IARC database (http://priors.hci.utah.edu)	0	0.02	3.38964e-09	AF_NFE=5.54e-05;AF_AFR=2.24e-04;AF_AMR=0;AF_EAS=0;AF_FIN=0;AF_SAS=0	C0	TOLERATED	disease causing	probably damaging
BRCA1	NM_007294.3	A622V	1	LOVD IARC database (http://priors.hci.utah.edu)	7	0.02	0.00104	AF_NFE=3.69e-05;AF_AFR=0;AF_AMR=0;AF_EAS=1.27e-04;AF_FIN=0;AF_SAS=0	C0	TOLERATED	polymorphism	benign
BRCA1	NM_007294.3	D642H	1	LOVD IARC database (http://priors.hci.utah.edu)	0	0.02	0.00067	AF_NFE=0;AF_AFR=0;AF_AMR=0;AF_EAS=0;AF_FIN=0;AF_SAS=0	C0	AFFECT PROTEIN FUNCTION	polymorphism	probably damaging
BRCA1	NM_007294.3	K654Q	2	LOVD IARC database (http://priors.hci.utah.edu)	0	0.02	0.33863	AF_NFE=0;AF_AFR=0;AF_AMR=0;AF_EAS=0;AF_FIN=0;AF_SAS=0	C0	TOLERATED	polymorphism	benign
BRCA1	NM_007294.3	L668F	1	LOVD IARC database (http://priors.hci.utah.edu)	6	0.02	0.00954	AF_NFE=1.84e-05;AF_AFR=0;AF_AMR=0;AF_EAS=0;AF_FIN=0;AF_SAS=0	C0	TOLERATED	polymorphism	possibly damaging
BRCA1	NM_007294.3	N723D	1	LOVD IARC database (http://priors.hci.utah.edu)	2	0.02	1.55131e-08	AF_NFE=0;AF_AFR=5.79e-03;AF_AMR=8.93e-04;AF_EAS=0;AF_FIN=0;AF_SAS=0	C0	TOLERATED	polymorphism	benign
BRCA1	NM_007294.3	E736A	2	LOVD IARC database (http://priors.hci.utah.edu)	0	0.02	0.476	AF_NFE=0;AF_AFR=0;AF_AMR=0;AF_EAS=0;AF_FIN=0;AF_SAS=0	C0	TOLERATED	polymorphism	benign
BRCA1	NM_007294.3	V772A	1	LOVD IARC database (http://priors.hci.utah.edu)	2	0.02	9.4e-06	AF_NFE=1.29e-04;AF_AFR=0;AF_AMR=0;AF_EAS=0;AF_FIN=0;AF_SAS=0	C0	TOLERATED	polymorphism	probably damaging
BRCA1	NM_007294.3	Q804H	1	LOVD IARC database (http://priors.hci.utah.edu)	3	0.02	0.02187	AF_NFE=7.36e-05;AF_AFR=2.21e-04;AF_AMR=0;AF_EAS=0;AF_FIN=0;AF_SAS=6.10e-05	C0	TOLERATED	polymorphism	benign
BRCA1	NM_007294.3	N810Y	1	LOVD IARC database (http://priors.hci.utah.edu)	2	0.02	1.14713e-11	AF_NFE=1.29e-04;AF_AFR=0;AF_AMR=1.78e-04;AF_EAS=0;AF_FIN=0;AF_SAS=0	C0	AFFECT PROTEIN FUNCTION	polymorphism	probably damaging
BRCA1	NM_007294.3	T826K	1	LOVD IARC database (http://priors.hci.utah.edu)	17	0.02	9.97e-08	AF_NFE=2.94e-04;AF_AFR=0;AF_AMR=0;AF_EAS=0;AF_FIN=0;AF_SAS=0	C0	TOLERATED	polymorphism	probably damaging
BRCA1	NM_007294.3	R841W	1	LOVD IARC database (http://priors.hci.utah.edu)	48	0.02	1.12e-10	AF_NFE=2.10e-03;AF_AFR=9.95e-04;AF_AMR=9.81e-04;AF_EAS=0;AF_FIN=1.21e-03;AF_SAS=1.89e-03	C15	AFFECT PROTEIN FUNCTION	polymorphism	benign
BRCA1	NM_007294.3	E842G	1	LOVD IARC database (http://priors.hci.utah.edu)	0	0.02	0.00021	AF_NFE=3.68e-05;AF_AFR=0;AF_AMR=0;AF_EAS=0;AF_FIN=0;AF_SAS=0	C0	AFFECT PROTEIN FUNCTION	polymorphism	possibly damaging
BRCA1	NM_007294.3	K862E	1	LOVD IARC database (http://priors.hci.utah.edu)	5	0.02	0.00049	AF_NFE=1.47e-04;AF_AFR=0;AF_AMR=0;AF_EAS=0;AF_FIN=1.51e-04;AF_SAS=1.83e-04	C0	TOLERATED	polymorphism	possibly damaging
BRCA1	NM_007294.3	R866C	1	LOVD IARC database (http://priors.hci.utah.edu)	14	0.02	8.1432e-13	AF_NFE=9.21e-05;AF_AFR=1.11e-04;AF_AMR=0;AF_EAS=0;AF_FIN=1.51e-04;AF_SAS=1.22e-04	C65	AFFECT PROTEIN FUNCTION	disease causing	probably damaging
BRCA1	NM_007294.3	G890V	1	Lindor NM, Guidugli L, Wang X, Vallee MP, Monteiro AN, Tavtigian S, Goldgar DE, Couch FJ. A review of a multifactorial probability-based model for classification of BRCA1 and BRCA2 variants of uncertain significance (VUS). Hum Mutat 2012;33:8-21.	0	0.02	0.0002	AF_NFE=0;AF_AFR=2.21e-04;AF_AMR=0;AF_EAS=0;AF_FIN=0;AF_SAS=0	C0	TOLERATED	polymorphism	benign
BRCA1	NM_007294.3	V920A	1	LOVD IARC database (http://priors.hci.utah.edu)	0	0.02	1.01693	AF_NFE=1.84e-05;AF_AFR=0;AF_AMR=0;AF_EAS=0;AF_FIN=0;AF_SAS=0	C0	TOLERATED	polymorphism	benign
BRCA1	NM_007294.3	I925L	1	LOVD IARC database (http://priors.hci.utah.edu)	1	0.02	0.00016	AF_NFE=0;AF_AFR=1.21e-03;AF_AMR=8.93e-05;AF_EAS=0;AF_FIN=0;AF_SAS=0	C0	TOLERATED	polymorphism	benign
BRCA1	NM_007294.3	M1008V	1	LOVD IARC database (http://priors.hci.utah.edu)	1	0.02	1e-10	AF_NFE=0;AF_AFR=2.47e-03;AF_AMR=0;AF_EAS=0;AF_FIN=0;AF_SAS=6.10e-05	C0	TOLERATED	polymorphism	benign
BRCA1	NM_007294.3	M1008I	1	LOVD IARC database (http://priors.hci.utah.edu)	11	0.02	9.6e-07	AF_NFE=9.76e-04;AF_AFR=2.25e-04;AF_AMR=2.14e-03;AF_EAS=0;AF_FIN=0;AF_SAS=4.27e-04	C0	TOLERATED	polymorphism	benign
BRCA1	NM_007294.3	R1028H	1	LOVD IARC database (http://priors.hci.utah.edu)	3	0.02	0.00049	AF_NFE=0;AF_AFR=0;AF_AMR=1.43e-03;AF_EAS=1.27e-04;AF_FIN=0;AF_SAS=6.10e-05	C0	TOLERATED	polymorphism	benign
BRCA1	NM_007294.3	I1044V	1	LOVD IARC database (http://priors.hci.utah.edu)	2	0.02	0.00011	AF_NFE=1.84e-05;AF_AFR=0;AF_AMR=0;AF_EAS=0;AF_FIN=0;AF_SAS=0	C0	TOLERATED	polymorphism	benign
BRCA1	NM_007294.3	P1099L	1	LOVD IARC database (http://priors.hci.utah.edu)	6	0.02	1.51536e-09	AF_NFE=1.10e-04;AF_AFR=0;AF_AMR=5.35e-04;AF_EAS=0;AF_FIN=4.54e-04;AF_SAS=6.71e-04	C0	AFFECT PROTEIN FUNCTION	polymorphism	possibly damaging
BRCA1	NM_007294.3	S1101N	1	LOVD IARC database (http://priors.hci.utah.edu)	5	0.02	3.09205e-07	AF_NFE=1.84e-04;AF_AFR=0;AF_AMR=8.93e-05;AF_EAS=0;AF_FIN=0;AF_SAS=1.22e-04	C0	TOLERATED	polymorphism	benign
BRCA1	NM_007294.3	K1109N	1	LOVD IARC database (http://priors.hci.utah.edu)	0	0.02	0.00148	AF_NFE=1.84e-04;AF_AFR=0;AF_AMR=0;AF_EAS=0;AF_FIN=0;AF_SAS=0	C0	AFFECT PROTEIN FUNCTION	polymorphism	possibly damaging
BRCA1	NM_007294.3	D1155H	1	LOVD IARC database (http://priors.hci.utah.edu)	0	0.02	0.00035	AF_NFE=1.84e-05;AF_AFR=0;AF_AMR=0;AF_EAS=0;AF_FIN=0;AF_SAS=0	C0	TOLERATED	polymorphism	benign
BRCA1	NM_007294.3	Q1200H	2	LOVD IARC database (http://priors.hci.utah.edu)	1	0.02	0.35	AF_NFE=0;AF_AFR=3.43e-03;AF_AMR=8.99e-05;AF_EAS=0;AF_FIN=0;AF_SAS=0	C0	TOLERATED	polymorphism	benign
BRCA1	NM_007294.3	R1203Q	1	LOVD IARC database (http://priors.hci.utah.edu)	4	0.02	0.00018	AF_NFE=0;AF_AFR=0;AF_AMR=0;AF_EAS=0;AF_FIN=1.06e-03;AF_SAS=0	C0	TOLERATED	polymorphism	benign
BRCA1	NM_007294.3	E1214K	1	LOVD IARC database (http://priors.hci.utah.edu)	5	0.02	3.37251e-08	AF_NFE=5.53e-05;AF_AFR=0;AF_AMR=3.58e-04;AF_EAS=0;AF_FIN=0;AF_SAS=0	C0	TOLERATED	disease causing	benign
BRCA1	NM_007294.3	P1238L	1	LOVD IARC database (http://priors.hci.utah.edu)	5	0.02	1.7003e-06	AF_NFE=1.66e-04;AF_AFR=0;AF_AMR=0;AF_EAS=0;AF_FIN=1.06e-03;AF_SAS=0	C0	TOLERATED	polymorphism	benign
BRCA1	NM_007294.3	V1247I	1	LOVD IARC database (http://priors.hci.utah.edu)	1	0.02	0.00012	AF_NFE=0;AF_AFR=1.10e-04;AF_AMR=0;AF_EAS=7.63e-04;AF_FIN=0;AF_SAS=0	C0	TOLERATED	polymorphism	benign
BRCA1	NM_007294.3	E1250K	1	LOVD IARC database (http://priors.hci.utah.edu)	8	0.02	1e-05	AF_NFE=4.97e-04;AF_AFR=0;AF_AMR=0;AF_EAS=0;AF_FIN=0;AF_SAS=0	C0	TOLERATED	polymorphism	benign
BRCA1	NM_007294.3	S1266T	1	LOVD IARC database (http://priors.hci.utah.edu)	0	0.02	5.49043e-05	AF_NFE=0;AF_AFR=0;AF_AMR=0;AF_EAS=0;AF_FIN=0;AF_SAS=0	C0	TOLERATED	polymorphism	benign
BRCA1	NM_007294.3	I1275V	1	Lindor NM, Guidugli L, Wang X, Vallee MP, Monteiro AN, Tavtigian S, Goldgar DE, Couch FJ. A review of a multifactorial probability-based model for classification of BRCA1 and BRCA2 variants of uncertain significance (VUS). Hum Mutat 2012;33:8-21.	10	0.02	1.62e-05	AF_NFE=7.36e-05;AF_AFR=0;AF_AMR=7.13e-04;AF_EAS=0;AF_FIN=0;AF_SAS=0	C0	TOLERATED	polymorphism	benign
BRCA1	NM_007294.3	R1347G	1	LOVD IARC database (http://priors.hci.utah.edu)	177	0.02	1e-10	AF_NFE=6.42e-03;AF_AFR=9.93e-04;AF_AMR=1.16e-03;AF_EAS=0;AF_FIN=1.21e-03;AF_SAS=1.04e-03	C0	TOLERATED	polymorphism	benign
BRCA1	NM_007294.3	T1349M	1	LOVD IARC database (http://priors.hci.utah.edu)	0	0.02	0.00215	AF_NFE=0;AF_AFR=3.31e-04;AF_AMR=0;AF_EAS=0;AF_FIN=0;AF_SAS=0	C0	AFFECT PROTEIN FUNCTION	polymorphism	benign
BRCA1	NM_007294.3	M1361L	1	LOVD IARC database (http://priors.hci.utah.edu)	0	0.02	0.00951	AF_NFE=0;AF_AFR=0;AF_AMR=8.93e-05;AF_EAS=0;AF_FIN=0;AF_SAS=0	C0	TOLERATED	polymorphism	benign
BRCA1	NM_007294.3	H1402Y	1	LOVD IARC database (http://priors.hci.utah.edu)	0	0.02	0.00589	AF_NFE=0;AF_AFR=0;AF_AMR=0;AF_EAS=0;AF_FIN=0;AF_SAS=0	C0	TOLERATED	polymorphism	benign
BRCA1	NM_007294.3	E1419Q	1	LOVD IARC database (http://priors.hci.utah.edu)	0	0.02	0.00491	AF_NFE=0;AF_AFR=0;AF_AMR=0;AF_EAS=0;AF_FIN=0;AF_SAS=0	C0	TOLERATED	disease causing	benign
BRCA1	NM_007294.3	N1468H	1	LOVD IARC database (http://priors.hci.utah.edu)	0	0.02	0.00295	AF_NFE=1.84e-05;AF_AFR=0;AF_AMR=0;AF_EAS=0;AF_FIN=0;AF_SAS=0	C0	TOLERATED	polymorphism	benign
BRCA1	NM_007294.3	S1512I	1	LOVD IARC database (http://priors.hci.utah.edu)	133	0.02	1e-10	AF_NFE=3.13e-03;AF_AFR=3.31e-04;AF_AMR=2.32e-03;AF_EAS=0;AF_FIN=9.08e-04;AF_SAS=6.71e-04	C0	AFFECT PROTEIN FUNCTION	polymorphism	benign
BRCA1	NM_007294.3	V1534M	1	LOVD IARC database (http://priors.hci.utah.edu)	3	0.02	0.00481	AF_NFE=7.36e-05;AF_AFR=4.74e-03;AF_AMR=3.57e-04;AF_EAS=0;AF_FIN=0;AF_SAS=0	C0	TOLERATED	polymorphism	benign
BRCA1	NM_007294.3	D1546N	1	LOVD IARC database (http://priors.hci.utah.edu)	7	0.02	0.0056	AF_NFE=1.66e-04;AF_AFR=0;AF_AMR=0;AF_EAS=0;AF_FIN=0;AF_SAS=3.66e-04	C0	TOLERATED	polymorphism	benign
BRCA1	NM_007294.3	D1546Y	1	LOVD IARC database (http://priors.hci.utah.edu)	1	0.02	0.00093	AF_NFE=7.36e-05;AF_AFR=0;AF_AMR=0;AF_EAS=0;AF_FIN=0;AF_SAS=0	C0	AFFECT PROTEIN FUNCTION	polymorphism	possibly damaging
BRCA1	NM_007294.3	L1564P	1	LOVD IARC database (http://priors.hci.utah.edu)	0	0.02	0.0033	AF_NFE=0;AF_AFR=1.14e-03;AF_AMR=8.94e-05;AF_EAS=0;AF_FIN=0;AF_SAS=0	C0	TOLERATED	polymorphism	benign
BRCA1	NM_007294.3	P1614S	1	LOVD IARC database (http://priors.hci.utah.edu)	0	0.02	2.23977e-09	AF_NFE=0;AF_AFR=2.21e-03;AF_AMR=1.78e-04;AF_EAS=0;AF_FIN=0;AF_SAS=0	C0	TOLERATED	polymorphism	benign
BRCA1	NM_007294.3	M1628T	1	LOVD IARC database (http://priors.hci.utah.edu)	9	0.02	0.00016	AF_NFE=9.57e-04;AF_AFR=1.10e-04;AF_AMR=0;AF_EAS=6.61e-03;AF_FIN=7.71e-03;AF_SAS=4.27e-04	C0	TOLERATED	polymorphism	benign
BRCA1	NM_007294.3	P1637L	1	LOVD IARC database (http://priors.hci.utah.edu)	0	0.02	0.00204	AF_NFE=1.84e-05;AF_AFR=0;AF_AMR=0;AF_EAS=0;AF_FIN=0;AF_SAS=0	C0	TOLERATED	polymorphism	benign
BRCA1	NM_007294.3	M1652T	1	LOVD IARC database (http://priors.hci.utah.edu)	2	0.29	0.00027	AF_NFE=3.68e-05;AF_AFR=0;AF_AMR=0;AF_EAS=0;AF_FIN=0;AF_SAS=0	C25	AFFECT PROTEIN FUNCTION	polymorphism	benign
BRCA1	NM_007294.3	F1662S	1	Lindor NM, Guidugli L, Wang X, Vallee MP, Monteiro AN, Tavtigian S, Goldgar DE, Couch FJ. A review of a multifactorial probability-based model for classification of BRCA1 and BRCA2 variants of uncertain significance (VUS). Hum Mutat 2012;33:8-21.	0	0.03	0.00521	AF_NFE=0;AF_AFR=0;AF_AMR=0;AF_EAS=1.27e-04;AF_FIN=0;AF_SAS=0	C0	TOLERATED	polymorphism	benign
BRCA1	NM_007294.3	L1664P	1	Whiley PJ, Parsons MT, Leary J, Tucker K, Warwick L, Dopita B, Thorne H, Lakhani SR, Goldgar DE, Brown MA, Spurdle AB. Multifactorial likelihood assessment of BRCA1 and BRCA2 missense variants confirms that BRCA1:c.122A>G(p.His41Arg) is a pathogenic mutation. PLoS One 2014;9:e86836.	0	0.01	0.0003	AF_NFE=0;AF_AFR=0;AF_AMR=0;AF_EAS=0;AF_FIN=0;AF_SAS=0	C0	AFFECT PROTEIN FUNCTION	disease causing	benign
BRCA1	NM_007294.3	E1682K	1	LOVD IARC database (http://priors.hci.utah.edu)	0	0.03	0.00316	AF_NFE=0;AF_AFR=0;AF_AMR=0;AF_EAS=0;AF_FIN=0;AF_SAS=0	C0	TOLERATED	disease causing	benign
BRCA1	NM_007294.3	G1706A	1	LOVD IARC database (http://priors.hci.utah.edu)	1	0.66	2.552e-05	AF_NFE=1.85e-05;AF_AFR=0;AF_AMR=0;AF_EAS=0;AF_FIN=3.03e-04;AF_SAS=0	C55	AFFECT PROTEIN FUNCTION	disease causing	benign
BRCA1	NM_007294.3	T1720A	1	LOVD IARC database (http://priors.hci.utah.edu)	3	0.03	1.82001e-11	AF_NFE=3.74e-05;AF_AFR=1.11e-04;AF_AMR=6.28e-04;AF_EAS=0;AF_FIN=0;AF_SAS=0	C0	TOLERATED	polymorphism	benign
BRCA1	NM_007294.3	R1751Q	1	LOVD IARC database (http://priors.hci.utah.edu)	5	0.03	0.00679	AF_NFE=5.52e-05;AF_AFR=0;AF_AMR=0;AF_EAS=0;AF_FIN=0;AF_SAS=0	C0	AFFECT PROTEIN FUNCTION	disease causing	benign
BRCA1	NM_007294.3	P1776H	2	LOVD IARC database (http://priors.hci.utah.edu)	0	0.03	1.03944	AF_NFE=0;AF_AFR=0;AF_AMR=0;AF_EAS=0;AF_FIN=0;AF_SAS=0	C0	AFFECT PROTEIN FUNCTION	disease causing	possibly damaging
BRCA1	NM_007294.3	D1778G	2	Thomassen M, Blanco A, Montagna M, Hansen TV, Pedersen IS, Gutierrez-Enriquez S, Menendez M, Fachal L, Santamarina M, Steffensen AY, Jonson L, Agata S, et al. Characterization of BRCA1 and BRCA2 splicing variants: a collaborative report by ENIGMA consortium members. Breast Cancer Res Treat 2012;132:1009-23.	0	-	0.333715	AF_NFE=0;AF_AFR=0;AF_AMR=0;AF_EAS=0;AF_FIN=0;AF_SAS=0	C0	TOLERATED	disease causing	benign
BRCA1	NM_007294.3	V1804D	1	LOVD IARC database (http://priors.hci.utah.edu)	1	0.03	0.0012	AF_NFE=7.36e-05;AF_AFR=0;AF_AMR=1.78e-04;AF_EAS=0;AF_FIN=0;AF_SAS=0	C0	TOLERATED	polymorphism	benign
BRCA1	NM_007294.3	I1858L	1	LOVD IARC database (http://priors.hci.utah.edu)	0	0.03	0.00229	AF_NFE=0;AF_AFR=0;AF_AMR=0;AF_EAS=0;AF_FIN=0;AF_SAS=4.30e-04	C0	TOLERATED	polymorphism	benign
BRCA1	NM_007294.3	P1859R	1	LOVD IARC database (http://priors.hci.utah.edu)	0	0.03	3.31331e-05	AF_NFE=0;AF_AFR=0;AF_AMR=0;AF_EAS=0;AF_FIN=0;AF_SAS=0	C0	TOLERATED	polymorphism	benign
BRCA1	NM_007294.3	R1443G	1	Lindor NM, Guidugli L, Wang X, Vallee MP, Monteiro AN, Tavtigian S, Goldgar DE, Couch FJ. A review of a multifactorial probability-based model for classification of BRCA1 and BRCA2 variants of uncertain significance (VUS). Hum Mutat 2012;33:8-21.	5	0.03	0.02	AF_NFE=3.68e-05;AF_AFR=0;AF_AMR=0;AF_EAS=0;AF_FIN=0;AF_SAS=0	C0	TOLERATED	polymorphism	benign
BRCA2	NM_000059.3	R18H	1	LOVD IARC database (http://priors.hci.utah.edu)	0	0.03	0.01127	AF_NFE=0;AF_AFR=0;AF_AMR=0;AF_EAS=5.15e-04;AF_FIN=0;AF_SAS=0	C0	TOLERATED	polymorphism	benign
BRCA2	NM_000059.3	Y42C	1	LOVD IARC database (http://priors.hci.utah.edu)	44	0.02	5.963e-17	AF_NFE=2.25e-03;AF_AFR=2.28e-04;AF_AMR=7.14e-04;AF_EAS=1.27e-04;AF_FIN=1.81e-03;AF_SAS=1.71e-03	C0	TOLERATED	disease causing	benign
BRCA2	NM_000059.3	N56T	1	LOVD IARC database (http://priors.hci.utah.edu)	3	0.02	0.00015	AF_NFE=3.68e-05;AF_AFR=0;AF_AMR=0;AF_EAS=0;AF_FIN=0;AF_SAS=0	C0	TOLERATED	polymorphism	benign
BRCA2	NM_000059.3	A75P	1	LOVD IARC database (http://priors.hci.utah.edu)	11	0.02	4.54e-07	AF_NFE=2.95e-04;AF_AFR=2.23e-04;AF_AMR=8.92e-05;AF_EAS=0;AF_FIN=0;AF_SAS=0	C0	TOLERATED	disease causing	probably damaging
BRCA2	NM_000059.3	P168T	1	LOVD IARC database (http://priors.hci.utah.edu)	1	0.02	0.00155	AF_NFE=1.87e-05;AF_AFR=0;AF_AMR=0;AF_EAS=0;AF_FIN=0;AF_SAS=0	C0	TOLERATED	disease causing	probably damaging
BRCA2	NM_000059.3	N319T	1	LOVD IARC database (http://priors.hci.utah.edu)	1	0.02	0.01967	AF_NFE=7.42e-05;AF_AFR=0;AF_AMR=1.25e-03;AF_EAS=0;AF_FIN=0;AF_SAS=0	C0	TOLERATED	polymorphism	benign
BRCA2	NM_000059.3	S326R	1	LOVD IARC database (http://priors.hci.utah.edu)	72	0.02	0.02859	AF_NFE=1.04e-03;AF_AFR=1.14e-04;AF_AMR=0;AF_EAS=0;AF_FIN=1.51e-03;AF_SAS=7.48e-04	C0	TOLERATED	polymorphism	benign
BRCA2	NM_000059.3	P375S	1	LOVD IARC database (http://priors.hci.utah.edu)	0	0.02	0.00316	AF_NFE=0;AF_AFR=0;AF_AMR=1.78e-04;AF_EAS=0;AF_FIN=0;AF_SAS=0	C0	TOLERATED	polymorphism	benign
BRCA2	NM_000059.3	S384F	1	LOVD IARC database (http://priors.hci.utah.edu)	66	0.02	0.02077	AF_NFE=1.05e-03;AF_AFR=1.17e-04;AF_AMR=5.35e-04;AF_EAS=0;AF_FIN=7.56e-04;AF_SAS=0	C0	TOLERATED	polymorphism	possibly damaging
BRCA2	NM_000059.3	L452I	1	Whiley PJ, Parsons MT, Leary J, Tucker K, Warwick L, Dopita B, Thorne H, Lakhani SR, Goldgar DE, Brown MA, Spurdle AB. Multifactorial likelihood assessment of BRCA1 and BRCA2 missense variants confirms that BRCA1:c.122A>G(p.His41Arg) is a pathogenic mutation. PLoS One 2014;9:e86836.	0	0.01	0.03	AF_NFE=0;AF_AFR=0;AF_AMR=0;AF_EAS=0;AF_FIN=0;AF_SAS=0	C0	TOLERATED	polymorphism	benign
BRCA2	NM_000059.3	E462G	1	LOVD IARC database (http://priors.hci.utah.edu)	29	0.02	0.00014	AF_NFE=4.07e-04;AF_AFR=1.13e-04;AF_AMR=0;AF_EAS=0;AF_FIN=0;AF_SAS=0	C0	AFFECT PROTEIN FUNCTION	polymorphism	possibly damaging
BRCA2	NM_000059.3	I505T	2	Whiley PJ, Parsons MT, Leary J, Tucker K, Warwick L, Dopita B, Thorne H, Lakhani SR, Goldgar DE, Brown MA, Spurdle AB. Multifactorial likelihood assessment of BRCA1 and BRCA2 missense variants confirms that BRCA1:c.122A>G(p.His41Arg) is a pathogenic mutation. PLoS One 2014;9:e86836.	25	0.01	0.191	AF_NFE=1.08e-03;AF_AFR=4.55e-04;AF_AMR=2.68e-04;AF_EAS=0;AF_FIN=9.07e-04;AF_SAS=6.24e-05	C0	TOLERATED	polymorphism	benign
BRCA2	NM_000059.3	K513R	1	LOVD IARC database (http://priors.hci.utah.edu)	0	0.02	0.00933	AF_NFE=7.43e-05;AF_AFR=0;AF_AMR=0;AF_EAS=0;AF_FIN=0;AF_SAS=0	C0	TOLERATED	polymorphism	benign
BRCA2	NM_000059.3	N517S	2	LOVD IARC database (http://priors.hci.utah.edu)	0	0.02	1.27738	AF_NFE=1.86e-05;AF_AFR=0;AF_AMR=0;AF_EAS=0;AF_FIN=0;AF_SAS=0	C0	TOLERATED	polymorphism	benign
BRCA2	NM_000059.3	C554W	1	LOVD IARC database (http://priors.hci.utah.edu)	0	0.02	1.95456e-05	AF_NFE=7.38e-05;AF_AFR=0;AF_AMR=0;AF_EAS=0;AF_FIN=0;AF_SAS=0	C0	AFFECT PROTEIN FUNCTION	polymorphism	possibly damaging
BRCA2	NM_000059.3	T582P	1	LOVD IARC database (http://priors.hci.utah.edu)	1	0.02	0.0011	AF_NFE=0;AF_AFR=0;AF_AMR=0;AF_EAS=3.19e-03;AF_FIN=0;AF_SAS=0	C0	TOLERATED	polymorphism	possibly damaging
BRCA2	NM_000059.3	N588D	2	LOVD IARC database (http://priors.hci.utah.edu)	0	0.02	1.51524	AF_NFE=1.86e-05;AF_AFR=0;AF_AMR=0;AF_EAS=0;AF_FIN=0;AF_SAS=0	C0	TOLERATED	polymorphism	benign
BRCA2	NM_000059.3	G602R	1	LOVD IARC database (http://priors.hci.utah.edu)	4	0.02	4.96057e-05	AF_NFE=5.66e-05;AF_AFR=0;AF_AMR=0;AF_EAS=0;AF_FIN=0;AF_SAS=0	C0	TOLERATED	polymorphism	benign
BRCA2	NM_000059.3	K607T	2	LOVD IARC database (http://priors.hci.utah.edu)	0	0.02	0.26008	AF_NFE=1.89e-05;AF_AFR=0;AF_AMR=0;AF_EAS=0;AF_FIN=0;AF_SAS=0	C0	TOLERATED	polymorphism	benign
BRCA2	NM_000059.3	T630I	1	LOVD IARC database (http://priors.hci.utah.edu)	0	0.02	5.2606e-06	AF_NFE=2.86e-04;AF_AFR=0;AF_AMR=0;AF_EAS=1.27e-04;AF_FIN=0;AF_SAS=6.15e-05	C0	TOLERATED	polymorphism	benign
BRCA2	NM_000059.3	P655R	1	LOVD IARC database (http://priors.hci.utah.edu)	7	0.02	0.00336	AF_NFE=1.32e-03;AF_AFR=1.13e-04;AF_AMR=0;AF_EAS=0;AF_FIN=0;AF_SAS=0	C0	TOLERATED	polymorphism	benign
BRCA2	NM_000059.3	D806H	1	LOVD IARC database (http://priors.hci.utah.edu)	0	0.02	0.00389	AF_NFE=1.85e-05;AF_AFR=0;AF_AMR=0;AF_EAS=0;AF_FIN=0;AF_SAS=0	C0	TOLERATED	polymorphism	benign
BRCA2	NM_000059.3	V894I	1	LOVD IARC database (http://priors.hci.utah.edu)	1	0.02	0.00041	AF_NFE=5.55e-05;AF_AFR=1.14e-04;AF_AMR=0;AF_EAS=0;AF_FIN=0;AF_SAS=0	C0	TOLERATED	polymorphism	benign
BRCA2	NM_000059.3	L929S	1	LOVD IARC database (http://priors.hci.utah.edu)	0	0.02	0.00363	AF_NFE=0;AF_AFR=9.94e-03;AF_AMR=2.69e-04;AF_EAS=0;AF_FIN=0;AF_SAS=0	C0	TOLERATED	polymorphism	benign
BRCA2	NM_000059.3	D935N	1	Lindor NM, Guidugli L, Wang X, Vallee MP, Monteiro AN, Tavtigian S, Goldgar DE, Couch FJ. A review of a multifactorial probability-based model for classification of BRCA1 and BRCA2 variants of uncertain significance (VUS). Hum Mutat 2012;33:8-21.	28	0.02	2.59e-05	AF_NFE=8.32e-04;AF_AFR=1.13e-04;AF_AMR=6.28e-04;AF_EAS=0;AF_FIN=0;AF_SAS=0	C0	TOLERATED	polymorphism	benign
BRCA2	NM_000059.3	N987I	1	LOVD IARC database (http://priors.hci.utah.edu)	0	0.02	0.00363	AF_NFE=0;AF_AFR=9.99e-03;AF_AMR=2.69e-04;AF_EAS=0;AF_FIN=0;AF_SAS=0	C0	TOLERATED	polymorphism	benign
BRCA2	NM_000059.3	L1019V	1	LOVD IARC database (http://priors.hci.utah.edu)	24	0.02	3.4327e-07	AF_NFE=1.67e-04;AF_AFR=0;AF_AMR=9.04e-05;AF_EAS=0;AF_FIN=1.51e-04;AF_SAS=6.10e-05	C0	TOLERATED	polymorphism	benign
BRCA2	NM_000059.3	N1102Y	1	LOVD IARC database (http://priors.hci.utah.edu)	0	0.02	0.00407	AF_NFE=1.88e-05;AF_AFR=0;AF_AMR=0;AF_EAS=0;AF_FIN=0;AF_SAS=0	C0	TOLERATED	polymorphism	possibly damaging
BRCA2	NM_000059.3	R1190W	1	LOVD IARC database (http://priors.hci.utah.edu)	3	0.02	5.24963e-06	AF_NFE=1.84e-05;AF_AFR=1.12e-04;AF_AMR=7.14e-04;AF_EAS=0;AF_FIN=0;AF_SAS=1.22e-04	C15	AFFECT PROTEIN FUNCTION	polymorphism	benign
BRCA2	NM_000059.3	G1194D	1	LOVD IARC database (http://priors.hci.utah.edu)	3	0.02	0.00316	AF_NFE=1.29e-04;AF_AFR=1.12e-04;AF_AMR=0;AF_EAS=0;AF_FIN=0;AF_SAS=1.83e-04	C0	TOLERATED	polymorphism	benign
BRCA2	NM_000059.3	N1228D	1	LOVD IARC database (http://priors.hci.utah.edu)	2	0.02	0.00027	AF_NFE=3.69e-05;AF_AFR=0;AF_AMR=0;AF_EAS=0;AF_FIN=0;AF_SAS=6.20e-05	C0	TOLERATED	polymorphism	possibly damaging
BRCA2	NM_000059.3	C1265S	1	LOVD IARC database (http://priors.hci.utah.edu)	0	0.02	0.04323	AF_NFE=0;AF_AFR=0;AF_AMR=0;AF_EAS=0;AF_FIN=0;AF_SAS=0	C0	TOLERATED	polymorphism	benign
BRCA2	NM_000059.3	D1280V	1	LOVD IARC database (http://priors.hci.utah.edu)	6	0.02	0.00138	AF_NFE=0;AF_AFR=0;AF_AMR=0;AF_EAS=0;AF_FIN=0;AF_SAS=0	C0	TOLERATED	polymorphism	benign
BRCA2	NM_000059.3	V1306I	1	LOVD IARC database (http://priors.hci.utah.edu)	2	0.02	0.00034	AF_NFE=0;AF_AFR=0;AF_AMR=0;AF_EAS=0;AF_FIN=0;AF_SAS=0	C0	TOLERATED	polymorphism	benign
BRCA2	NM_000059.3	I1349T	1	LOVD IARC database (http://priors.hci.utah.edu)	0	0.02	0.00044	AF_NFE=1.85e-05;AF_AFR=0;AF_AMR=0;AF_EAS=0;AF_FIN=0;AF_SAS=0	C0	TOLERATED	polymorphism	benign
BRCA2	NM_000059.3	D1352Y	2	LOVD IARC database (http://priors.hci.utah.edu)	4	0.02	2.11548	AF_NFE=0;AF_AFR=0;AF_AMR=0;AF_EAS=0;AF_FIN=0;AF_SAS=0	C0	TOLERATED	polymorphism	possibly damaging
BRCA2	NM_000059.3	T1354M	1	LOVD IARC database (http://priors.hci.utah.edu)	8	0.02	0.00389	AF_NFE=2.22e-04;AF_AFR=0;AF_AMR=8.96e-05;AF_EAS=0;AF_FIN=0;AF_SAS=0	C0	TOLERATED	polymorphism	benign
BRCA2	NM_000059.3	C1365Y	1	LOVD IARC database (http://priors.hci.utah.edu)	0	0.02	0.00661	AF_NFE=1.84e-05;AF_AFR=0;AF_AMR=0;AF_EAS=0;AF_FIN=0;AF_SAS=0	C0	TOLERATED	polymorphism	benign
BRCA2	NM_000059.3	Q1396R	1	LOVD IARC database (http://priors.hci.utah.edu)	0	0.02	0.00044	AF_NFE=0;AF_AFR=6.03e-03;AF_AMR=0;AF_EAS=0;AF_FIN=0;AF_SAS=0	C0	TOLERATED	polymorphism	benign
BRCA2	NM_000059.3	K1434I	2	LOVD IARC database (http://priors.hci.utah.edu)	4	0.02	2.07	AF_NFE=0;AF_AFR=0;AF_AMR=0;AF_EAS=0;AF_FIN=0;AF_SAS=0	C15	AFFECT PROTEIN FUNCTION	disease causing	probably damaging
BRCA2	NM_000059.3	F1524V	1	LOVD IARC database (http://priors.hci.utah.edu)	13	0.02	0.001	AF_NFE=1.85e-05;AF_AFR=0;AF_AMR=0;AF_EAS=0;AF_FIN=0;AF_SAS=0	C45	AFFECT PROTEIN FUNCTION	disease causing	probably damaging
BRCA2	NM_000059.3	G1529R	1	LOVD IARC database (http://priors.hci.utah.edu)	18	0.02	8.8e-09	AF_NFE=6.10e-04;AF_AFR=0;AF_AMR=1.79e-04;AF_EAS=0;AF_FIN=0;AF_SAS=3.66e-04	C65	AFFECT PROTEIN FUNCTION	disease causing	probably damaging
BRCA2	NM_000059.3	E1537K	1	Whiley PJ, Parsons MT, Leary J, Tucker K, Warwick L, Dopita B, Thorne H, Lakhani SR, Goldgar DE, Brown MA, Spurdle AB. Multifactorial likelihood assessment of BRCA1 and BRCA2 missense variants confirms that BRCA1:c.122A>G(p.His41Arg) is a pathogenic mutation. PLoS One 2014;9:e86836.	0	0.01	0.004	AF_NFE=0;AF_AFR=0;AF_AMR=0;AF_EAS=0;AF_FIN=0;AF_SAS=0	C0	TOLERATED	polymorphism	benign
BRCA2	NM_000059.3	K1690N	1	LOVD IARC database (http://priors.hci.utah.edu)	39	0.02	8.8536e-06	AF_NFE=2.25e-04;AF_AFR=0;AF_AMR=0;AF_EAS=0;AF_FIN=1.52e-04;AF_SAS=0	C0	AFFECT PROTEIN FUNCTION	polymorphism	possibly damaging
BRCA2	NM_000059.3	S1733F	1	LOVD IARC database (http://priors.hci.utah.edu)	5	0.02	5.7544e-05	AF_NFE=9.30e-05;AF_AFR=2.82e-03;AF_AMR=0;AF_EAS=0;AF_FIN=0;AF_SAS=1.46e-03	C0	AFFECT PROTEIN FUNCTION	polymorphism	benign
BRCA2	NM_000059.3	S1760A	2	LOVD IARC database (http://priors.hci.utah.edu)	1	0.02	0.5998	AF_NFE=1.86e-05;AF_AFR=0;AF_AMR=0;AF_EAS=0;AF_FIN=0;AF_SAS=0	C0	*AFFECT PROTEIN FUNCTION	polymorphism	possibly damaging
BRCA2	NM_000059.3	G1771D	1	LOVD IARC database (http://priors.hci.utah.edu)	9	0.02	7.0795e-06	AF_NFE=4.64e-04;AF_AFR=1.13e-04;AF_AMR=5.36e-04;AF_EAS=0;AF_FIN=0;AF_SAS=1.84e-04	C0	TOLERATED	polymorphism	benign
BRCA2	NM_000059.3	P1819S	1	LOVD IARC database (http://priors.hci.utah.edu)	21	0.02	5.213e-06	AF_NFE=3.50e-04;AF_AFR=0;AF_AMR=0;AF_EAS=0;AF_FIN=0;AF_SAS=0	C0	*AFFECT PROTEIN FUNCTION	polymorphism	benign
BRCA2	NM_000059.3	L1904V	1	LOVD IARC database (http://priors.hci.utah.edu)	0	0.02	0.00102	AF_NFE=0;AF_AFR=3.36e-04;AF_AMR=0;AF_EAS=0;AF_FIN=0;AF_SAS=0	C0	TOLERATED	polymorphism	benign
BRCA2	NM_000059.3	H1905R	2	Whiley PJ, Parsons MT, Leary J, Tucker K, Warwick L, Dopita B, Thorne H, Lakhani SR, Goldgar DE, Brown MA, Spurdle AB. Multifactorial likelihood assessment of BRCA1 and BRCA2 missense variants confirms that BRCA1:c.122A>G(p.His41Arg) is a pathogenic mutation. PLoS One 2014;9:e86836.	0	0.01	0.16	AF_NFE=0;AF_AFR=0;AF_AMR=0;AF_EAS=0;AF_FIN=0;AF_SAS=0	C0	TOLERATED	polymorphism	benign
BRCA2	NM_000059.3	H1918Y	1	LOVD IARC database (http://priors.hci.utah.edu)	1	0.02	0.00028	AF_NFE=0;AF_AFR=0;AF_AMR=0;AF_EAS=0;AF_FIN=0;AF_SAS=0	C0	TOLERATED	polymorphism	benign
BRCA2	NM_000059.3	R2034C	1	LOVD IARC database (http://priors.hci.utah.edu)	157	0.02	0.00028	AF_NFE=4.81e-03;AF_AFR=1.81e-03;AF_AMR=3.57e-03;AF_EAS=0;AF_FIN=1.51e-04;AF_SAS=0	C0	TOLERATED	polymorphism	benign
BRCA2	NM_000059.3	N2048I	1	LOVD IARC database (http://priors.hci.utah.edu)	3	0.02	0.00155	AF_NFE=0;AF_AFR=0;AF_AMR=0;AF_EAS=0;AF_FIN=0;AF_SAS=0	C0	TOLERATED	polymorphism	possibly damaging
BRCA2	NM_000059.3	F2058I	1	Whiley PJ, Parsons MT, Leary J, Tucker K, Warwick L, Dopita B, Thorne H, Lakhani SR, Goldgar DE, Brown MA, Spurdle AB. Multifactorial likelihood assessment of BRCA1 and BRCA2 missense variants confirms that BRCA1:c.122A>G(p.His41Arg) is a pathogenic mutation. PLoS One 2014;9:e86836.	0	0.29	0.008	AF_NFE=0;AF_AFR=0;AF_AMR=0;AF_EAS=0;AF_FIN=0;AF_SAS=0	C15	AFFECT PROTEIN FUNCTION	disease causing	probably damaging
BRCA2	NM_000059.3	R2108C	2	Whiley PJ, Parsons MT, Leary J, Tucker K, Warwick L, Dopita B, Thorne H, Lakhani SR, Goldgar DE, Brown MA, Spurdle AB. Multifactorial likelihood assessment of BRCA1 and BRCA2 missense variants confirms that BRCA1:c.122A>G(p.His41Arg) is a pathogenic mutation. PLoS One 2014;9:e86836.	11	0.01	0.06	AF_NFE=2.42e-04;AF_AFR=0;AF_AMR=8.94e-05;AF_EAS=6.13e-03;AF_FIN=1.51e-04;AF_SAS=0	C0	TOLERATED	polymorphism	benign
BRCA2	NM_000059.3	R2108H	1	LOVD IARC database (http://priors.hci.utah.edu)	10	0.02	1.82275e-11	AF_NFE=8.18e-04;AF_AFR=9.02e-03;AF_AMR=7.15e-04;AF_EAS=0;AF_FIN=0;AF_SAS=0	C0	TOLERATED	polymorphism	benign
BRCA2	NM_000059.3	N2113S	1	LOVD IARC database (http://priors.hci.utah.edu)	3	0.02	0.00056	AF_NFE=7.44e-05;AF_AFR=0;AF_AMR=1.79e-04;AF_EAS=0;AF_FIN=0;AF_SAS=0	C0	TOLERATED	polymorphism	benign
BRCA2	NM_000059.3	T2250A	1	LOVD IARC database (http://priors.hci.utah.edu)	2	0.02	0.00102	AF_NFE=2.58e-04;AF_AFR=0;AF_AMR=1.78e-04;AF_EAS=0;AF_FIN=7.56e-04;AF_SAS=0	C0	TOLERATED	polymorphism	benign
BRCA2	NM_000059.3	I2285V	1	LOVD IARC database (http://priors.hci.utah.edu)	3	0.02	1.26036e-08	AF_NFE=5.25e-04;AF_AFR=0;AF_AMR=9.14e-05;AF_EAS=0;AF_FIN=0;AF_SAS=0	C0	TOLERATED	polymorphism	benign
BRCA2	NM_000059.3	D2312V	1	Lindor NM, Guidugli L, Wang X, Vallee MP, Monteiro AN, Tavtigian S, Goldgar DE, Couch FJ. A review of a multifactorial probability-based model for classification of BRCA1 and BRCA2 variants of uncertain significance (VUS). Hum Mutat 2012;33:8-21.	1	0.02	2.66e-05	AF_NFE=0;AF_AFR=1.28e-04;AF_AMR=9.29e-05;AF_EAS=0;AF_FIN=0;AF_SAS=1.70e-03	C15	AFFECT PROTEIN FUNCTION	disease causing	possibly damaging
BRCA2	NM_000059.3	R2318Q	2	LOVD IARC database (http://priors.hci.utah.edu)	4	0.02	0.13012	AF_NFE=1.91e-05;AF_AFR=0;AF_AMR=9.11e-05;AF_EAS=0;AF_FIN=0;AF_SAS=0	C0	AFFECT PROTEIN FUNCTION	disease causing	probably damaging
BRCA2	NM_000059.3	A2351G	2	LOVD IARC database (http://priors.hci.utah.edu)	1	0.02	1.3826	AF_NFE=0;AF_AFR=0;AF_AMR=0;AF_EAS=1.27e-03;AF_FIN=0;AF_SAS=0	C0	TOLERATED	polymorphism	benign
BRCA2	NM_000059.3	Q2384K	1	LOVD IARC database (http://priors.hci.utah.edu)	0	0.02	1.63364e-05	AF_NFE=0;AF_AFR=4.76e-03;AF_AMR=1.78e-04;AF_EAS=0;AF_FIN=0;AF_SAS=0	C0	TOLERATED	polymorphism	benign
BRCA2	NM_000059.3	K2411T	1	Guidugli L, Pankratz VS, Singh N, Thompson J, Erding CA, Engel C, Schmutzler R, Domchek S, Nathanson K, Radice P, Singer C, Tonin PN, et al. A classification model for BRCA2 DNA binding domain missense variants based on homology-directed repair activity. Cancer Res 2013;73:265-75.	0	0.01	0.01	AF_NFE=9.20e-05;AF_AFR=0;AF_AMR=0;AF_EAS=0;AF_FIN=0;AF_SAS=0	C0	TOLERATED	disease causing	probably damaging
BRCA2	NM_000059.3	R2418G	2	LOVD IARC database (http://priors.hci.utah.edu)	0	0.03	1.1346	AF_NFE=0;AF_AFR=0;AF_AMR=0;AF_EAS=0;AF_FIN=0;AF_SAS=0	C0	TOLERATED	polymorphism	benign
BRCA2	NM_000059.3	N2436I	1	LOVD IARC database (http://priors.hci.utah.edu)	0	0.03	0.00759	AF_NFE=0;AF_AFR=0;AF_AMR=0;AF_EAS=0;AF_FIN=0;AF_SAS=0	C0	TOLERATED	polymorphism	benign
BRCA2	NM_000059.3	K2472T	1	LOVD IARC database (http://priors.hci.utah.edu)	0	0.03	5.256e-06	AF_NFE=1.88e-05;AF_AFR=0;AF_AMR=0;AF_EAS=0;AF_FIN=0;AF_SAS=0	C0	TOLERATED	polymorphism	benign
BRCA2	NM_000059.3	L2512F	2	Whiley PJ, Parsons MT, Leary J, Tucker K, Warwick L, Dopita B, Thorne H, Lakhani SR, Goldgar DE, Brown MA, Spurdle AB. Multifactorial likelihood assessment of BRCA1 and BRCA2 missense variants confirms that BRCA1:c.122A>G(p.His41Arg) is a pathogenic mutation. PLoS One 2014;9:e86836.	3	0.01	0.11	AF_NFE=3.68e-05;AF_AFR=0;AF_AMR=8.94e-05;AF_EAS=0;AF_FIN=0;AF_SAS=6.11e-05	C0	TOLERATED	disease causing	probably damaging
BRCA2	NM_000059.3	T2515I	1	LOVD IARC database (http://priors.hci.utah.edu)	54	0.03	0.00208	AF_NFE=1.01e-03;AF_AFR=1.11e-04;AF_AMR=8.94e-05;AF_EAS=0;AF_FIN=7.56e-04;AF_SAS=3.67e-04	C0	AFFECT PROTEIN FUNCTION	polymorphism	possibly damaging
BRCA2	NM_000059.3	D2665G	2	Guidugli L, Pankratz VS, Singh N, Thompson J, Erding CA, Engel C, Schmutzler R, Domchek S, Nathanson K, Radice P, Singer C, Tonin PN, et al. A classification model for BRCA2 DNA binding domain missense variants based on homology-directed repair activity. Cancer Res 2013;73:265-75.	2	0.81	0.000334	AF_NFE=1.68e-04;AF_AFR=0;AF_AMR=0;AF_EAS=0;AF_FIN=0;AF_SAS=0	C65	AFFECT PROTEIN FUNCTION	disease causing	probably damaging
BRCA2	NM_000059.3	A2717S	1	LOVD IARC database (http://priors.hci.utah.edu)	70	0.03	0.00016	AF_NFE=1.67e-03;AF_AFR=2.21e-04;AF_AMR=9.81e-04;AF_EAS=0;AF_FIN=9.07e-04;AF_SAS=0	C0	TOLERATED	polymorphism	possibly damaging
BRCA2	NM_000059.3	K2729N	1	Guidugli L, Pankratz VS, Singh N, Thompson J, Erding CA, Engel C, Schmutzler R, Domchek S, Nathanson K, Radice P, Singer C, Tonin PN, et al. A classification model for BRCA2 DNA binding domain missense variants based on homology-directed repair activity. Cancer Res 2013;73:265-75.	7	0.01	0.00163	AF_NFE=1.84e-05;AF_AFR=0;AF_AMR=0;AF_EAS=9.67e-03;AF_FIN=0;AF_SAS=7.92e-04	C0	AFFECT PROTEIN FUNCTION	polymorphism	probably damaging
BRCA2	NM_000059.3	A2770T	2	LOVD IARC database (http://priors.hci.utah.edu)	0	0.03	0.492	AF_NFE=0;AF_AFR=0;AF_AMR=0;AF_EAS=0;AF_FIN=0;AF_SAS=0	C0	TOLERATED	disease causing	probably damaging
BRCA2	NM_000059.3	R2842H	1	LOVD IARC database (http://priors.hci.utah.edu)	6	0.29	0.00063	AF_NFE=1.84e-05;AF_AFR=0;AF_AMR=8.92e-05;AF_EAS=6.37e-04;AF_FIN=0;AF_SAS=0	C25	AFFECT PROTEIN FUNCTION	disease causing	probably damaging
BRCA2	NM_000059.3	E2856A	1	Guidugli L, Pankratz VS, Singh N, Thompson J, Erding CA, Engel C, Schmutzler R, Domchek S, Nathanson K, Radice P, Singer C, Tonin PN, et al. A classification model for BRCA2 DNA binding domain missense variants based on homology-directed repair activity. Cancer Res 2013;73:265-75.	71	0.01	3.89e-11	AF_NFE=1.33e-03;AF_AFR=5.53e-04;AF_AMR=0;AF_EAS=0;AF_FIN=9.07e-04;AF_SAS=0	C0	TOLERATED	disease causing	probably damaging
BRCA2	NM_000059.3	Q2858R	2	LOVD IARC database (http://priors.hci.utah.edu)	0	0.03	0.61711	AF_NFE=3.68e-05;AF_AFR=0;AF_AMR=0;AF_EAS=0;AF_FIN=0;AF_SAS=0	C0	TOLERATED	disease causing	probably damaging
BRCA2	NM_000059.3	R2888C	1	LOVD IARC database (http://priors.hci.utah.edu)	0	0.03	0.00079	AF_NFE=0;AF_AFR=0;AF_AMR=0;AF_EAS=1.28e-04;AF_FIN=0;AF_SAS=6.14e-05	C0	TOLERATED	polymorphism	benign
BRCA2	NM_000059.3	V2908G	2	Guidugli L, Pankratz VS, Singh N, Thompson J, Erding CA, Engel C, Schmutzler R, Domchek S, Nathanson K, Radice P, Singer C, Tonin PN, et al. A classification model for BRCA2 DNA binding domain missense variants based on homology-directed repair activity. Cancer Res 2013;73:265-75.	4	0.66	0.00391	AF_NFE=1.86e-05;AF_AFR=0;AF_AMR=0;AF_EAS=0;AF_FIN=0;AF_SAS=0	C35	AFFECT PROTEIN FUNCTION	disease causing	probably damaging
BRCA2	NM_000059.3	A2912T	2	Whiley PJ, Parsons MT, Leary J, Tucker K, Warwick L, Dopita B, Thorne H, Lakhani SR, Goldgar DE, Brown MA, Spurdle AB. Multifactorial likelihood assessment of BRCA1 and BRCA2 missense variants confirms that BRCA1:c.122A>G(p.His41Arg) is a pathogenic mutation. PLoS One 2014;9:e86836.	0	0.01	0.14	AF_NFE=0;AF_AFR=0;AF_AMR=0;AF_EAS=0;AF_FIN=0;AF_SAS=0	C0	TOLERATED	polymorphism	benign
BRCA2	NM_000059.3	K2950N	1	LOVD IARC database (http://priors.hci.utah.edu)	45	0.66	1.41254e-11	AF_NFE=7.18e-04;AF_AFR=1.11e-04;AF_AMR=1.88e-03;AF_EAS=0;AF_FIN=7.56e-04;AF_SAS=0	C35	AFFECT PROTEIN FUNCTION	disease causing	probably damaging
BRCA2	NM_000059.3	V2969M	1	LOVD IARC database (http://priors.hci.utah.edu)	21	0.03	0.00035	AF_NFE=6.63e-04;AF_AFR=2.22e-04;AF_AMR=0;AF_EAS=0;AF_FIN=6.05e-04;AF_SAS=0	C0	AFFECT PROTEIN FUNCTION	disease causing	benign
BRCA2	NM_000059.3	R2973C	1	Guidugli L, Pankratz VS, Singh N, Thompson J, Erding CA, Engel C, Schmutzler R, Domchek S, Nathanson K, Radice P, Singer C, Tonin PN, et al. A classification model for BRCA2 DNA binding domain missense variants based on homology-directed repair activity. Cancer Res 2013;73:265-75.	0	0.01	0.000176	AF_NFE=1.84e-05;AF_AFR=0;AF_AMR=0;AF_EAS=0;AF_FIN=0;AF_SAS=0	C0	TOLERATED	disease causing	probably damaging
BRCA2	NM_000059.3	T3013I	2	Guidugli L, Pankratz VS, Singh N, Thompson J, Erding CA, Engel C, Schmutzler R, Domchek S, Nathanson K, Radice P, Singer C, Tonin PN, et al. A classification model for BRCA2 DNA binding domain missense variants based on homology-directed repair activity. Cancer Res 2013;73:265-75.	8	0.01	1.82	AF_NFE=3.53e-04;AF_AFR=2.25e-04;AF_AMR=8.97e-05;AF_EAS=0;AF_FIN=0;AF_SAS=0	C0	TOLERATED	polymorphism	benign
BRCA2	NM_000059.3	R3052Q	2	LOVD IARC database (http://priors.hci.utah.edu)	5	0.66	0.00282	AF_NFE=1.85e-05;AF_AFR=0;AF_AMR=0;AF_EAS=0;AF_FIN=0;AF_SAS=0	C35	AFFECT PROTEIN FUNCTION	disease causing	probably damaging
BRCA2	NM_000059.3	V3079I	1	LOVD IARC database (http://priors.hci.utah.edu)	0	0.03	0.00066	AF_NFE=1.85e-05;AF_AFR=2.00e-03;AF_AMR=2.68e-04;AF_EAS=0;AF_FIN=6.07e-04;AF_SAS=3.67e-04	C0	TOLERATED	disease causing	benign
BRCA2	NM_000059.3	Y3092C	2	Guidugli L, Pankratz VS, Singh N, Thompson J, Erding CA, Engel C, Schmutzler R, Domchek S, Nathanson K, Radice P, Singer C, Tonin PN, et al. A classification model for BRCA2 DNA binding domain missense variants based on homology-directed repair activity. Cancer Res 2013;73:265-75.	2	0.81	0.01	AF_NFE=0;AF_AFR=0;AF_AMR=4.65e-04;AF_EAS=0;AF_FIN=0;AF_SAS=6.30e-05	C65	AFFECT PROTEIN FUNCTION	disease causing	probably damaging
BRCA2	NM_000059.3	Y3098H	1	Guidugli L, Pankratz VS, Singh N, Thompson J, Erding CA, Engel C, Schmutzler R, Domchek S, Nathanson K, Radice P, Singer C, Tonin PN, et al. A classification model for BRCA2 DNA binding domain missense variants based on homology-directed repair activity. Cancer Res 2013;73:265-75.	10	0.01	0.000346	AF_NFE=2.71e-04;AF_AFR=1.11e-04;AF_AMR=1.10e-03;AF_EAS=0;AF_FIN=0;AF_SAS=0	C0	TOLERATED	polymorphism	benign
BRCA2	NM_000059.3	A3122T	2	Whiley PJ, Parsons MT, Leary J, Tucker K, Warwick L, Dopita B, Thorne H, Lakhani SR, Goldgar DE, Brown MA, Spurdle AB. Multifactorial likelihood assessment of BRCA1 and BRCA2 missense variants confirms that BRCA1:c.122A>G(p.His41Arg) is a pathogenic mutation. PLoS One 2014;9:e86836.	1	0.01	0.34	AF_NFE=1.84e-05;AF_AFR=0;AF_AMR=0;AF_EAS=0;AF_FIN=0;AF_SAS=5.49e-04	C0	TOLERATED	disease causing	probably damaging
BRCA2	NM_000059.3	D3170G	1	Lindor NM, Guidugli L, Wang X, Vallee MP, Monteiro AN, Tavtigian S, Goldgar DE, Couch FJ. A review of a multifactorial probability-based model for classification of BRCA1 and BRCA2 variants of uncertain significance (VUS). Hum Mutat 2012;33:8-21.	2	0.02	0.0013	AF_NFE=0;AF_AFR=0;AF_AMR=0;AF_EAS=0;AF_FIN=0;AF_SAS=0	C0	TOLERATED	polymorphism	benign
BRCA2	NM_000059.3	C3198R	1	Lindor NM, Guidugli L, Wang X, Vallee MP, Monteiro AN, Tavtigian S, Goldgar DE, Couch FJ. A review of a multifactorial probability-based model for classification of BRCA1 and BRCA2 variants of uncertain significance (VUS). Hum Mutat 2012;33:8-21.	0	0.02	0.00018	AF_NFE=5.52e-05;AF_AFR=0;AF_AMR=0;AF_EAS=0;AF_FIN=0;AF_SAS=0	C0	TOLERATED	polymorphism	benign
BRCA2	NM_000059.3	T3349A	1	Lindor NM, Guidugli L, Wang X, Vallee MP, Monteiro AN, Tavtigian S, Goldgar DE, Couch FJ. A review of a multifactorial probability-based model for classification of BRCA1 and BRCA2 variants of uncertain significance (VUS). Hum Mutat 2012;33:8-21.	6	0.02	4.5e-06	AF_NFE=1.84e-05;AF_AFR=0;AF_AMR=3.58e-04;AF_EAS=0;AF_FIN=0;AF_SAS=0	C55	AFFECT PROTEIN FUNCTION	disease causing	probably damaging
BRCA2	NM_000059.3	A2466V	1	Thomassen M, Blanco A, Montagna M, Hansen TV, Pedersen IS, Gutierrez-Enriquez S, Menendez M, Fachal L, Santamarina M, Steffensen AY, Jonson L, Agata S, et al. Characterization of BRCA1 and BRCA2 splicing variants: a collaborative report by ENIGMA consortium members. Breast Cancer Res Treat 2012;132:1009-23.	69	-	1.11142	AF_NFE=0;AF_AFR=0;AF_AMR=0;AF_EAS=0;AF_FIN=0;AF_SAS=0	C0	TOLERATED	polymorphism	benign
BRCA2	NM_000059.3	A487E	2	Lindor NM, Guidugli L, Wang X, Vallee MP, Monteiro AN, Tavtigian S, Goldgar DE, Couch FJ. A review of a multifactorial probability-based model for classification of BRCA1 and BRCA2 variants of uncertain significance (VUS). Hum Mutat 2012;33:8-21.	1	0.02	0.17	AF_NFE=0;AF_AFR=0;AF_AMR=0;AF_EAS=0;AF_FIN=0;AF_SAS=0	C0	TOLERATED	disease causing	benign
BRCA2	NM_000059.3	G2353R	1	Lindor NM, Guidugli L, Wang X, Vallee MP, Monteiro AN, Tavtigian S, Goldgar DE, Couch FJ. A review of a multifactorial probability-based model for classification of BRCA1 and BRCA2 variants of uncertain significance (VUS). Hum Mutat 2012;33:8-21.	0	0.02	0.03	AF_NFE=7.36e-05;AF_AFR=0;AF_AMR=8.92e-05;AF_EAS=0;AF_FIN=0;AF_SAS=0	C0	TOLERATED	polymorphism	possibly damaging
BRCA2	NM_000059.3	K2446E	2	Lindor NM, Guidugli L, Wang X, Vallee MP, Monteiro AN, Tavtigian S, Goldgar DE, Couch FJ. A review of a multifactorial probability-based model for classification of BRCA1 and BRCA2 variants of uncertain significance (VUS). Hum Mutat 2012;33:8-21.	0	0.03	1.27	AF_NFE=0;AF_AFR=0;AF_AMR=0;AF_EAS=0;AF_FIN=0;AF_SAS=0	C0	TOLERATED	polymorphism	benign
BRCA2	NM_000059.3	P2589H	2	Guidugli L, Pankratz VS, Singh N, Thompson J, Erding CA, Engel C, Schmutzler R, Domchek S, Nathanson K, Radice P, Singer C, Tonin PN, et al. A classification model for BRCA2 DNA binding domain missense variants based on homology-directed repair activity. Cancer Res 2013;73:265-75.	0	0.01	1.48	AF_NFE=1.84e-05;AF_AFR=0;AF_AMR=0;AF_EAS=0;AF_FIN=0;AF_SAS=0	C0	AFFECT PROTEIN FUNCTION	disease causing	probably damaging
BRCA2	NM_000059.3	M2676T	2	Guidugli L, Pankratz VS, Singh N, Thompson J, Erding CA, Engel C, Schmutzler R, Domchek S, Nathanson K, Radice P, Singer C, Tonin PN, et al. A classification model for BRCA2 DNA binding domain missense variants based on homology-directed repair activity. Cancer Res 2013;73:265-75.	0	0.01	0.96	AF_NFE=1.84e-05;AF_AFR=0;AF_AMR=0;AF_EAS=0;AF_FIN=0;AF_SAS=0	C0	TOLERATED	polymorphism	benign
BRCA2	NM_000059.3	R2787H	2	Guidugli L, Pankratz VS, Singh N, Thompson J, Erding CA, Engel C, Schmutzler R, Domchek S, Nathanson K, Radice P, Singer C, Tonin PN, et al. A classification model for BRCA2 DNA binding domain missense variants based on homology-directed repair activity. Cancer Res 2013;73:265-75.	0	0.01	1.31	AF_NFE=3.68e-05;AF_AFR=0;AF_AMR=0;AF_EAS=1.27e-04;AF_FIN=1.51e-04;AF_SAS=0	C0	TOLERATED	disease causing	probably damaging
BRCA2	NM_000059.3	E2947K	2	Lindor NM, Guidugli L, Wang X, Vallee MP, Monteiro AN, Tavtigian S, Goldgar DE, Couch FJ. A review of a multifactorial probability-based model for classification of BRCA1 and BRCA2 variants of uncertain significance (VUS). Hum Mutat 2012;33:8-21.	0	0.03	1.21	AF_NFE=0;AF_AFR=0;AF_AMR=0;AF_EAS=0;AF_FIN=0;AF_SAS=0	C0	TOLERATED	disease causing	probably damaging
BRCA2	NM_000059.3	D2965H	2	Guidugli L, Pankratz VS, Singh N, Thompson J, Erding CA, Engel C, Schmutzler R, Domchek S, Nathanson K, Radice P, Singer C, Tonin PN, et al. A classification model for BRCA2 DNA binding domain missense variants based on homology-directed repair activity. Cancer Res 2013;73:265-75.	0	0.01	1.15	AF_NFE=0;AF_AFR=0;AF_AMR=0;AF_EAS=0;AF_FIN=0;AF_SAS=0	C0	AFFECT PROTEIN FUNCTION	disease causing	possibly damaging
BRCA2	NM_000059.3	P3063S	2	Guidugli L, Pankratz VS, Singh N, Thompson J, Erding CA, Engel C, Schmutzler R, Domchek S, Nathanson K, Radice P, Singer C, Tonin PN, et al. A classification model for BRCA2 DNA binding domain missense variants based on homology-directed repair activity. Cancer Res 2013;73:265-75.	0	0.01	0.73	AF_NFE=1.11e-04;AF_AFR=0;AF_AMR=0;AF_EAS=0;AF_FIN=0;AF_SAS=0	C0	TOLERATED	disease causing	benign
BRCA2	NM_000059.3	S2414L	2	Guidugli L, Pankratz VS, Singh N, Thompson J, Erding CA, Engel C, Schmutzler R, Domchek S, Nathanson K, Radice P, Singer C, Tonin PN, et al. A classification model for BRCA2 DNA binding domain missense variants based on homology-directed repair activity. Cancer Res 2013;73:265-75.	0	0.01	2.86	AF_NFE=0;AF_AFR=0;AF_AMR=0;AF_EAS=0;AF_FIN=0;AF_SAS=0	C0	TOLERATED	polymorphism	benign
BRCA2	NM_000059.3	S3020C	2	Guidugli L, Pankratz VS, Singh N, Thompson J, Erding CA, Engel C, Schmutzler R, Domchek S, Nathanson K, Radice P, Singer C, Tonin PN, et al. A classification model for BRCA2 DNA binding domain missense variants based on homology-directed repair activity. Cancer Res 2013;73:265-75.	0	0.01	1.98	AF_NFE=0;AF_AFR=0;AF_AMR=0;AF_EAS=0;AF_FIN=0;AF_SAS=0	C0	TOLERATED	polymorphism	possibly damaging
BRCA1	NM_007294.3	M18T	4	LOVD IARC database (http://priors.hci.utah.edu)	5	0.66	31.611	AF_NFE=0;AF_AFR=0;AF_AMR=0;AF_EAS=0;AF_FIN=0;AF_SAS=0	C45	AFFECT PROTEIN FUNCTION	disease causing	benign
BRCA1	NM_007294.3	L22S	5	LOVD IARC database (http://priors.hci.utah.edu)	3	0.81	38.88	AF_NFE=0;AF_AFR=0;AF_AMR=0;AF_EAS=0;AF_FIN=0;AF_SAS=0	C65	AFFECT PROTEIN FUNCTION	disease causing	possibly damaging
BRCA1	NM_007294.3	T37K	5	LOVD IARC database (http://priors.hci.utah.edu)	0	0.81	634.496	AF_NFE=0;AF_AFR=0;AF_AMR=0;AF_EAS=0;AF_FIN=0;AF_SAS=0	C65	AFFECT PROTEIN FUNCTION	disease causing	possibly damaging
BRCA1	NM_007294.3	C39R	5	LOVD IARC database (http://priors.hci.utah.edu)	4	0.81	34.6049	AF_NFE=0;AF_AFR=0;AF_AMR=0;AF_EAS=0;AF_FIN=0;AF_SAS=0	C65	AFFECT PROTEIN FUNCTION	disease causing	possibly damaging
BRCA1	NM_007294.3	H41R	5	Whiley PJ, Parsons MT, Leary J, Tucker K, Warwick L, Dopita B, Thorne H, Lakhani SR, Goldgar DE, Brown MA, Spurdle AB. Multifactorial likelihood assessment of BRCA1 and BRCA2 missense variants confirms that BRCA1:c.122A>G(p.His41Arg) is a pathogenic mutation. PLoS One 2014;9:e86836.	0	0.29	469.55	AF_NFE=0;AF_AFR=0;AF_AMR=0;AF_EAS=0;AF_FIN=0;AF_SAS=0	C25	AFFECT PROTEIN FUNCTION	disease causing	possibly damaging
BRCA1	NM_007294.3	C44S	5	LOVD IARC database (http://priors.hci.utah.edu)	3	0.81	149.6	AF_NFE=0;AF_AFR=0;AF_AMR=0;AF_EAS=0;AF_FIN=0;AF_SAS=0	C65	AFFECT PROTEIN FUNCTION	disease causing	possibly damaging
BRCA1	NM_007294.3	C44Y	5	LOVD IARC database (http://priors.hci.utah.edu)	0	0.81	83.3375	AF_NFE=0;AF_AFR=0;AF_AMR=0;AF_EAS=0;AF_FIN=0;AF_SAS=0	C65	AFFECT PROTEIN FUNCTION	disease causing	possibly damaging
BRCA1	NM_007294.3	C61G	5	LOVD IARC database (http://priors.hci.utah.edu)	368	0.81	1285.43	AF_NFE=5.64e-05;AF_AFR=0;AF_AMR=0;AF_EAS=0;AF_FIN=0;AF_SAS=0	C65	AFFECT PROTEIN FUNCTION	disease causing	benign
BRCA1	NM_007294.3	T1685A	5	LOVD IARC database (http://priors.hci.utah.edu)	1	0.66	107	AF_NFE=0;AF_AFR=0;AF_AMR=0;AF_EAS=0;AF_FIN=0;AF_SAS=0	C55	AFFECT PROTEIN FUNCTION	disease causing	benign
BRCA1	NM_007294.3	T1685I	5	LOVD IARC database (http://priors.hci.utah.edu)	1	0.81	138.479	AF_NFE=0;AF_AFR=0;AF_AMR=0;AF_EAS=0;AF_FIN=0;AF_SAS=0	C65	AFFECT PROTEIN FUNCTION	disease causing	benign
BRCA1	NM_007294.3	M1689R	4	LOVD IARC database (http://priors.hci.utah.edu)	0	0.66	45.732	AF_NFE=0;AF_AFR=0;AF_AMR=0;AF_EAS=0;AF_FIN=0;AF_SAS=0	C35	AFFECT PROTEIN FUNCTION	disease causing	possibly damaging
BRCA1	NM_007294.3	R1699W	5	LOVD IARC database (http://priors.hci.utah.edu)	40	0.81	39817.3	AF_NFE=5.56e-05;AF_AFR=0;AF_AMR=0;AF_EAS=0;AF_FIN=0;AF_SAS=0	C65	AFFECT PROTEIN FUNCTION	disease causing	probably damaging
BRCA1	NM_007294.3	G1706E	5	Lindor NM, Guidugli L, Wang X, Vallee MP, Monteiro AN, Tavtigian S, Goldgar DE, Couch FJ. A review of a multifactorial probability-based model for classification of BRCA1 and BRCA2 variants of uncertain significance (VUS). Hum Mutat 2012;33:8-21.	2	0.81	589	AF_NFE=0;AF_AFR=0;AF_AMR=0;AF_EAS=0;AF_FIN=0;AF_SAS=0	C65	AFFECT PROTEIN FUNCTION	disease causing	benign
BRCA1	NM_007294.3	A1708E	5	LOVD IARC database (http://priors.hci.utah.edu)	7	0.81	2089940000000	AF_NFE=3.70e-05;AF_AFR=0;AF_AMR=8.97e-05;AF_EAS=0;AF_FIN=0;AF_SAS=0	C65	AFFECT PROTEIN FUNCTION	disease causing	possibly damaging
BRCA1	NM_007294.3	S1715R	5	LOVD IARC database (http://priors.hci.utah.edu)	5	0.81	44.6613	AF_NFE=0;AF_AFR=0;AF_AMR=0;AF_EAS=0;AF_FIN=0;AF_SAS=0	C65	AFFECT PROTEIN FUNCTION	disease causing	benign
BRCA1	NM_007294.3	V1736A	5	BRCA gene Ex-UV database (http://hci-exlovd.hci.utah.edu)	0	0.81	234	AF_NFE=0;AF_AFR=0;AF_AMR=0;AF_EAS=0;AF_FIN=0;AF_SAS=0	C65	AFFECT PROTEIN FUNCTION	disease causing	benign
BRCA1	NM_007294.3	G1738R	5	LOVD IARC database (http://priors.hci.utah.edu)	2	0.81	114.972	AF_NFE=0;AF_AFR=0;AF_AMR=0;AF_EAS=0;AF_FIN=0;AF_SAS=0	C65	AFFECT PROTEIN FUNCTION	disease causing	possibly damaging
BRCA1	NM_007294.3	L1764P	5	LOVD IARC database (http://priors.hci.utah.edu)	7	0.29	346.572	AF_NFE=0;AF_AFR=0;AF_AMR=0;AF_EAS=0;AF_FIN=0;AF_SAS=0	C25	AFFECT PROTEIN FUNCTION	disease causing	probably damaging
BRCA1	NM_007294.3	I1766S	5	LOVD IARC database (http://priors.hci.utah.edu)	1	0.66	138.389	AF_NFE=0;AF_AFR=0;AF_AMR=0;AF_EAS=0;AF_FIN=0;AF_SAS=0	C35	AFFECT PROTEIN FUNCTION	disease causing	possibly damaging
BRCA1	NM_007294.3	M1775K	5	LOVD IARC database (http://priors.hci.utah.edu)	0	0.66	235.004	AF_NFE=0;AF_AFR=0;AF_AMR=0;AF_EAS=0;AF_FIN=0;AF_SAS=0	C55	AFFECT PROTEIN FUNCTION	disease causing	possibly damaging
BRCA1	NM_007294.3	M1775R	5	LOVD IARC database (http://priors.hci.utah.edu)	2	0.66	229	AF_NFE=0;AF_AFR=0;AF_AMR=0;AF_EAS=0;AF_FIN=0;AF_SAS=0	C45	AFFECT PROTEIN FUNCTION	disease causing	possibly damaging
BRCA1	NM_007294.3	C1787S	5	LOVD IARC database (http://priors.hci.utah.edu)	0	0.81	2032.8	AF_NFE=0;AF_AFR=0;AF_AMR=0;AF_EAS=0;AF_FIN=0;AF_SAS=0	C65	AFFECT PROTEIN FUNCTION	disease causing	benign
BRCA1	NM_007294.3	G1788V	5	LOVD IARC database (http://priors.hci.utah.edu)	1	0.81	7077.7	AF_NFE=0;AF_AFR=0;AF_AMR=0;AF_EAS=0;AF_FIN=0;AF_SAS=0	C65	AFFECT PROTEIN FUNCTION	disease causing	benign
BRCA1	NM_007294.3	V1838E	5	LOVD IARC database (http://priors.hci.utah.edu)	0	0.66	3973.97	AF_NFE=0;AF_AFR=0;AF_AMR=0;AF_EAS=0;AF_FIN=0;AF_SAS=0	C35	AFFECT PROTEIN FUNCTION	disease causing	probably damaging
BRCA1	NM_007294.3	C64S	4	GC-HBOC	1	None	None	AF_NFE=0;AF_AFR=0;AF_AMR=0;AF_EAS=0;AF_FIN=0;AF_SAS=0	C65	AFFECT PROTEIN FUNCTION	disease causing	possibly damaging
BRCA1	NM_007294.3	C64R	4	GC-HBOC	1	None	None	AF_NFE=0;AF_AFR=0;AF_AMR=0;AF_EAS=0;AF_FIN=0;AF_SAS=0	C65	AFFECT PROTEIN FUNCTION	disease causing	probably damaging
BRCA1	NM_007294.3	A1789T	4	GC-HBOC	1	None	None	AF_NFE=0;AF_AFR=0;AF_AMR=0;AF_EAS=0;AF_FIN=0;AF_SAS=6.11e-05	C55	AFFECT PROTEIN FUNCTION	disease causing	benign
BRCA1	NM_007294.3	G1738E	4	GC-HBOC	1	None	None	AF_NFE=0;AF_AFR=0;AF_AMR=0;AF_EAS=0;AF_FIN=0;AF_SAS=0	C65	AFFECT PROTEIN FUNCTION	disease causing	benign
BRCA1	NM_007294.3	G1770V	4	GC-HBOC	8	None	None	AF_NFE=0;AF_AFR=0;AF_AMR=0;AF_EAS=0;AF_FIN=0;AF_SAS=0	C0	AFFECT PROTEIN FUNCTION	disease causing	benign
BRCA1	NM_007294.3	C47R	4	GC-HBOC	4	None	None	AF_NFE=0;AF_AFR=0;AF_AMR=0;AF_EAS=0;AF_FIN=0;AF_SAS=0	C65	AFFECT PROTEIN FUNCTION	disease causing	possibly damaging
BRCA1	NM_007294.3	C64T	4	GC-HBOC	0	None	None	AF_NFE=0;AF_AFR=0;AF_AMR=0;AF_EAS=0;AF_FIN=0;AF_SAS=0	C65	AFFECT PROTEIN FUNCTION	disease causing	probably damaging
BRCA1	NM_007294.3	C64G	4	GC-HBOC	1	None	None	AF_NFE=0;AF_AFR=0;AF_AMR=0;AF_EAS=0;AF_FIN=0;AF_SAS=0	C65	AFFECT PROTEIN FUNCTION	disease causing	probably damaging
BRCA1	NM_007294.3	C39T	4	GC-HBOC	0	None	None	AF_NFE=0;AF_AFR=0;AF_AMR=0;AF_EAS=0;AF_FIN=0;AF_SAS=0	C65	AFFECT PROTEIN FUNCTION	disease causing	benign
BRCA1	NM_007294.3	M1775K	5	LOVD IARC database (http://priors.hci.utah.edu)	0	0.66	235.004	AF_NFE=0;AF_AFR=0;AF_AMR=0;AF_EAS=0;AF_FIN=0;AF_SAS=0	C55	AFFECT PROTEIN FUNCTION	disease causing	possibly damaging
BRCA2	NM_000059.3	W2626C	5	Guidugli L, Pankratz VS, Singh N, Thompson J, Erding CA, Engel C, Schmutzler R, Domchek S, Nathanson K, Radice P, Singer C, Tonin PN, et al. A classification model for BRCA2 DNA binding domain missense variants based on homology-directed repair activity. Cancer Res 2013;73:265-75.	25	0.81	48.14	AF_NFE=1.84e-05;AF_AFR=0;AF_AMR=0;AF_EAS=0;AF_FIN=0;AF_SAS=0	C65	AFFECT PROTEIN FUNCTION	disease causing	probably damaging
BRCA2	NM_000059.3	I2627F	5	Guidugli L, Pankratz VS, Singh N, Thompson J, Erding CA, Engel C, Schmutzler R, Domchek S, Nathanson K, Radice P, Singer C, Tonin PN, et al. A classification model for BRCA2 DNA binding domain missense variants based on homology-directed repair activity. Cancer Res 2013;73:265-75.	21	0.29	1050	AF_NFE=0;AF_AFR=0;AF_AMR=0;AF_EAS=0;AF_FIN=0;AF_SAS=0	C15	AFFECT PROTEIN FUNCTION	disease causing	probably damaging
BRCA2	NM_000059.3	L2647P	4	Guidugli L, Pankratz VS, Singh N, Thompson J, Erding CA, Engel C, Schmutzler R, Domchek S, Nathanson K, Radice P, Singer C, Tonin PN, et al. A classification model for BRCA2 DNA binding domain missense variants based on homology-directed repair activity. Cancer Res 2013;73:265-75.	0	0.81	4.58	AF_NFE=0;AF_AFR=0;AF_AMR=0;AF_EAS=0;AF_FIN=0;AF_SAS=0	C65	AFFECT PROTEIN FUNCTION	disease causing	probably damaging
BRCA2	NM_000059.3	L2653P	5	Guidugli L, Pankratz VS, Singh N, Thompson J, Erding CA, Engel C, Schmutzler R, Domchek S, Nathanson K, Radice P, Singer C, Tonin PN, et al. A classification model for BRCA2 DNA binding domain missense variants based on homology-directed repair activity. Cancer Res 2013;73:265-75.	0	0.81	24.06	AF_NFE=0;AF_AFR=0;AF_AMR=0;AF_EAS=0;AF_FIN=0;AF_SAS=0	C65	AFFECT PROTEIN FUNCTION	disease causing	probably damaging
BRCA2	NM_000059.3	E2663V	5	Lindor NM, Guidugli L, Wang X, Vallee MP, Monteiro AN, Tavtigian S, Goldgar DE, Couch FJ. A review of a multifactorial probability-based model for classification of BRCA1 and BRCA2 variants of uncertain significance (VUS). Hum Mutat 2012;33:8-21.	1	0.81	233	AF_NFE=0;AF_AFR=0;AF_AMR=0;AF_EAS=0;AF_FIN=0;AF_SAS=0	C65	AFFECT PROTEIN FUNCTION	disease causing	probably damaging
BRCA2	NM_000059.3	T2722R	5	Guidugli L, Pankratz VS, Singh N, Thompson J, Erding CA, Engel C, Schmutzler R, Domchek S, Nathanson K, Radice P, Singer C, Tonin PN, et al. A classification model for BRCA2 DNA binding domain missense variants based on homology-directed repair activity. Cancer Res 2013;73:265-75.	14	0.81	93.47	AF_NFE=0;AF_AFR=0;AF_AMR=0;AF_EAS=0;AF_FIN=0;AF_SAS=0	C65	AFFECT PROTEIN FUNCTION	disease causing	probably damaging
BRCA2	NM_000059.3	D2723H	5	Guidugli L, Pankratz VS, Singh N, Thompson J, Erding CA, Engel C, Schmutzler R, Domchek S, Nathanson K, Radice P, Singer C, Tonin PN, et al. A classification model for BRCA2 DNA binding domain missense variants based on homology-directed repair activity. Cancer Res 2013;73:265-75.	19	0.81	562000000000	AF_NFE=0;AF_AFR=0;AF_AMR=0;AF_EAS=0;AF_FIN=0;AF_SAS=0	C65	AFFECT PROTEIN FUNCTION	disease causing	probably damaging
BRCA2	NM_000059.3	D2723G	5	Guidugli L, Pankratz VS, Singh N, Thompson J, Erding CA, Engel C, Schmutzler R, Domchek S, Nathanson K, Radice P, Singer C, Tonin PN, et al. A classification model for BRCA2 DNA binding domain missense variants based on homology-directed repair activity. Cancer Res 2013;73:265-75.	5	0.81	120.57	AF_NFE=0;AF_AFR=0;AF_AMR=0;AF_EAS=0;AF_FIN=0;AF_SAS=0	C65	AFFECT PROTEIN FUNCTION	disease causing	probably damaging
BRCA2	NM_000059.3	G2748D	5	Guidugli L, Pankratz VS, Singh N, Thompson J, Erding CA, Engel C, Schmutzler R, Domchek S, Nathanson K, Radice P, Singer C, Tonin PN, et al. A classification model for BRCA2 DNA binding domain missense variants based on homology-directed repair activity. Cancer Res 2013;73:265-75.	7	0.81	2490	AF_NFE=0;AF_AFR=0;AF_AMR=0;AF_EAS=0;AF_FIN=0;AF_SAS=0	C65	AFFECT PROTEIN FUNCTION	disease causing	probably damaging
BRCA2	NM_000059.3	R3052W	5	Guidugli L, Pankratz VS, Singh N, Thompson J, Erding CA, Engel C, Schmutzler R, Domchek S, Nathanson K, Radice P, Singer C, Tonin PN, et al. A classification model for BRCA2 DNA binding domain missense variants based on homology-directed repair activity. Cancer Res 2013;73:265-75.	18	0.81	9550	AF_NFE=0;AF_AFR=0;AF_AMR=0;AF_EAS=0;AF_FIN=0;AF_SAS=6.11e-05	C65	AFFECT PROTEIN FUNCTION	disease causing	probably damaging
BRCA2	NM_000059.3	D3095E	4	Guidugli L, Pankratz VS, Singh N, Thompson J, Erding CA, Engel C, Schmutzler R, Domchek S, Nathanson K, Radice P, Singer C, Tonin PN, et al. A classification model for BRCA2 DNA binding domain missense variants based on homology-directed repair activity. Cancer Res 2013;73:265-75.	0	0.66	22.59	AF_NFE=0;AF_AFR=0;AF_AMR=0;AF_EAS=0;AF_FIN=0;AF_SAS=0	C35	AFFECT PROTEIN FUNCTION	disease causing	probably damaging
BRCA2	NM_000059.3	G2609D	4	Guidugli L, Pankratz VS, Singh N, Thompson J, Erding CA, Engel C, Schmutzler R, Domchek S, Nathanson K, Radice P, Singer C, Tonin PN, et al. A classification model for BRCA2 DNA binding domain missense variants based on homology-directed repair activity. Cancer Res 2013;73:265-75.	1	0.81	4.12	AF_NFE=0;AF_AFR=0;AF_AMR=0;AF_EAS=0;AF_FIN=0;AF_SAS=0	C65	AFFECT PROTEIN FUNCTION	disease causing	probably damaging
BRCA2	NM_000059.3	D2723V	4	GC-HBOC	3	None	None	AF_NFE=0;AF_AFR=0;AF_AMR=0;AF_EAS=0;AF_FIN=0;AF_SAS=0	C65	AFFECT PROTEIN FUNCTION	disease causing	probably damaging
BRCA2	NM_000059.3	N3124I	4	Guidugli L, Pankratz VS, Singh N, Thompson J, Erding CA, Engel C, Schmutzler R, Domchek S, Nathanson K, Radice P, Singer C, Tonin PN, et al. A classification model for BRCA2 DNA binding domain missense variants based on homology-directed repair activity. Cancer Res 2013;73:265-75.	84	0.81	7.23	AF_NFE=1.84e-05;AF_AFR=0;AF_AMR=0;AF_EAS=0;AF_FIN=0;AF_SAS=0	C65	AFFECT PROTEIN FUNCTION	disease causing	probably damaging
BRCA2	NM_000059.3	L2688P	4	Guidugli L, Pankratz VS, Singh N, Thompson J, Erding CA, Engel C, Schmutzler R, Domchek S, Nathanson K, Radice P, Singer C, Tonin PN, et al. A classification model for BRCA2 DNA binding domain missense variants based on homology-directed repair activity. Cancer Res 2013;73:265-75.	0	0.81	4.08	AF_NFE=0;AF_AFR=0;AF_AMR=0;AF_EAS=0;AF_FIN=0;AF_SAS=0	C65	AFFECT PROTEIN FUNCTION	disease causing	probably damaging
